# Supplementary material for: Molecular Mechanism of Slow Vegetative Growth in Populus Tetraploid
Source: Genes (Basel). 2020 Nov 27;11(12):1417. doi: 10.3390/genes11121417 (PMC7761321; doi:10.3390/genes11121417)
Supplement: Supplementary file 1 [file genes-11-01417-s001.zip]

Archive with 4 entries (3 files):
- supplementary materials/
- supplementary materials/Figure S1-S2.docx
- supplementary materials/Table S5.xlsx
- supplementary materials/Tables S1-S4.docx
