# Supplementary material for: Molecular Mechanism of Slow Vegetative Growth in Populus Tetraploid
Source: Genes (Basel). 2020 Nov 27;11(12):1417. doi: 10.3390/genes11121417 (PMC7761321; doi:10.3390/genes11121417)
Supplement: Supplementary file 1 [file genes-11-01417-s001.zip › supplementary materials/Table S5.xlsx]

## Sheet: Sheet1
Table S5. DifferentialLY expressed miRNA
Leaf position	miRNA_id	Sequence	Diploid_TPM	Tetraploid_TPM	log2(T/D)	P-Value	UP/DOWN regulate
1	hvu-miR156b	ACAGAAGAGAGTGAGCACAC			1.0637	0.0116121	UP
	ppe-miR858_R4	TCTTGTTGTCTGTTCGACCTTG			1.15194	0.0401756	UP
	ptc-miR477d-5p	ATCTCCCTCAAAGGCTTCCTCC			1.81232	0.0255931	UP
	ptc-miR482d-3p	TTGCCGACCCCACCCATT			1.28476	0.0186785	UP
	zma-miR2275c-5p	GTTCAAGTCCCTCTATCCCCACCA			1.23448	0.046618	UP
	ath-miR395c-3p	TGAAGTGTTTGGGGGAACTCT			-3.20778	0.00248043	DOWN
	bra-miR395a-3p	TACTGAAGTGTTTGGGGGA			-2.15334	0.000595492	DOWN
	bra-miR395a-5p	GTTCCTCTGAGCACTTCAT			-1.67589	0.00469632	DOWN
	ptc-miR478p	AACGTCGGTCCCTAAAAathGAAGA			-1.38238	0.0437141	DOWN
	sly-miR166c	GGGATGTTGTCTGGCTCGA			-1.77381	0.0232989	DOWN
	smo-miR171a	TTGAGCCGTGCCAathTCACTTT			-1.20939	0.00700712	DOWN
5	ath-miR167-3p	ACTAGATCATGTGGCAGTTTCACCA			2.00763	0.00370914	UP
	aly-miR858-5p	TTTCGTTGTCTGTTCGACCT			1.47392	0.0290028	UP
	ath-miR399a-3p	GACTGCCAAAGGAGAATTGCCCTC			1.23289	0.0113657	UP
	bna-miR167b	TGAAGCTGCCAGCATGACCTAA			1.74214	0.0330374	UP
	cme-miR156j	TTGACAGAAGAGAGTGAGT			1.16267	0.0342438	UP
	cpa-miR167c	TGAAGCTGCCAGCATGATCTTC			1.38954	0.00674931	UP
	csi-miR530b	TGCATTTGCACCTGCATCTT			Inf	0.00909972	UP
	ghr-miR482b	TCTTGCCTACTCCACCCATCC			1.42647	0.03141	UP
	gma-miR159e	AGCTCCTTGAAGTCCAath			1.76695	0.0374432	UP
	gra-miR167b	AGGTCATCTTGCAGCTTCAATT			1.75082	0.00493075	UP
	gra-miR530b	AGGTGCAGGTGCAGGTGCAGGT			4.04415	0.00263712	UP
	hvu-miR156b	ACAGAAGAGAGTGAGCACAC			1.42564	0.00974377	UP
	mdm-miR393f	ATCATGCGATCCCTTAGGAA			3.12216	0	UP
	mes-miR477i	CCCCCTCAAGGGCTTCCTGTT			2.62707	0.0206053	UP
	mes-miR530b	TGCATTTGCACCTGCACCTTATT			3.73208	0.0134169	UP
	novel-m0708-5p	ATTGGCTGGATCTGCAAGTTGAT			1.63646	0.0331731	UP
	novel-m1562-5p	TGTTTGGAGGAAGAGAGAATT			1.66825	0.00222992	UP
	nta-miR1446	TGAACTCTCTCCCTCAACTGC			1.23652	0.00730748	UP
	ppe-miR167d	TGAAGCTGCCAGCATTATCTTA			1.5546	0.0138255	UP
	ppe-miR530	TTTATCTGCATTTGCACCTGC			4.2842	0.00183241	UP
	ptc-miR1446e	TTCTGAACTCTCTCCCTCAACT			1.63148	0.00250139	UP
	ptc-miR408-5p	ACGGGGAACAGGCAGAGCATC			1.74911	0.0329017	UP
	ptc-miR473a-3p	TGAGGCCTTTGGGGGAGAGTGA			2.70457	0.0014349	UP
	ptc-miR473a-5p	TCTCTCCCTCAAGGCTTCCAA			3.16627	0.0363712	UP
	ptc-miR477b	CCCTCAGAGGCTTCCAathT			1.70157	0.0441468	UP
	ptc-miR482b-3p	TTACCAathCCTCTCATGCCAAC			1.80261	0.00129917	UP
	ptc-miR482c-3p	TCTTTCCGAGTCCTCCT			1.3606	0.019385	UP
	ptc-miR482d-3p	TTGCCGACCCCACCCATT			2.69111	0.0199432	UP
	ptc-miR6424	CTCGCCAGCGTTGCACCACC			2.31867	0.0141122	UP
	ptc-miR6427-5p	TCGTAATGCTTCATTCTCACAC			1.13889	0.0143878	UP
	ptc-miR6462f	TTATGCGTTTTTGTCCCTCGC			1.19154	0.0181371	UP
	stu-miR8051-5p	TGAGATCCGathGTATGGTAGAAAGTA			1.49682	0.0381025	UP
	zma-miR396g-3p	GTTCAAGAAAGCTGTGGAAGTCA			1.25572	0.0355914	UP
	ath-miR395c-3p	TGAAGTGTTTGGGGGAACTCT			-1.60161	0.00236565	DOWN
	bra-miR319-3p	CTTGGACTGAAGGGAGCTCCCTT			-1.29268	0.00744321	DOWN
15	ath-miR393-5p	TCCAAAGGGATCGCATTGATT			1.33797	0.0375151	UP
	ath-miR399a-3p	GACTGCCAAAGGAGAATTGCCCTC			1.75513	0.006	UP
	ath-miR408-3p	TGCACTGCCTCTTCCCTTTTCT			1.52329	0.042965	UP
	bra-miR319-3p	CTTGGACTGAAGGGAGCTCCCTT			1.98657	0.0193211	UP
	bra-miR395a-5p	GTTCCTCTGAGCACTTCAT			1.28642	0.0206884	UP
	cpa-miR164e	TGCACGTGCTCCCCTTCTCCA			2.67303	0.00711765	UP
	mes-miR319h	CTTGGACTGAAGGGAGCTT			1.15762	0.00149444	UP
	ppt-miR319e	GCTTGGACTGAAGGGAGCTCCC			3.024	0.0420223	UP
	ptc-miR1446e	TTCTGAACTCTCTCCCTCAACT			1.13268	0.0198521	UP
	ptc-miR473a-3p	TGAGGCCTTTGGGGGAGAGTGA			2.73824	0.00332432	UP
	ptc-miR477d-5p	ATCTCCCTCAAAGGCTTCCTCC			2.48207	0.0358362	UP
	ptc-miR482b-5p	TGGGCATGAGGTGTTTGGCAAT			1.29272	0.0449078	UP
	ptc-miR482d-3p	TTGCCGACCCCACCCATT			1.69813	0.0196741	UP
	sly-miR390b-3p	CGCTATCCATCCTGAGTTTCA			1.06851	0.0173816	UP
	aly-miR845a-3p	ACAACTGGTATCAGAGCACATGGT			-1.51309	0.0322989	DOWN
	ath-miR172b-3p	AGAATCTTGATGATGCTGCATC			-1.37769	0.007593	DOWN
	ath-miR394-5p	TTGGCATTCTGTCCACCTCCTTTT			-1.26944	0.0191431	DOWN
	han-miR3630-3p	CCAAGTCTAAAATGGGAATCTCTCTGATGCCTT			-1.79973	0.0350238	DOWN
	注：ptc-：来源于杨树已知miRNA数据库；FC：Fold Change，差异倍数。 Note: ptc-means the miRNAs detecked in Populus trichocarpa miRNA dathbase. Chl_ means the novel miRNA for Populus Cathayana. FC means fold change compared triploid to diploid.
	ath:Arabidopsis thaliana	拟南芥
	bra:Brassica	芸薹属
	ppe:Prunus persica (peach)
	gra:Gossypium raimondii
	aly:Arabidopsis lyrath
	han:Helianthus annuus
	sly:Solanum lycopersicum (tomato)
	cpa:Carica papaya (papaya)
	zma:Zea mays (maize)
	cme:Cyanidioschyzon merolae
	bna:Brassica napus (rape)
	mes:manihot esculenta
	stu:solanum tuberosum
	nta:Nicotiana tabacum (common tobacco)
	hvu:hordeum vulgare
	mdm:Malus domestica (apple)
	smo:Selaginella moellendorffii
	gma:glycine max
	ghr:Gossypium hirsutum (upland cotton)
	csi:Citrus sinensis (Valencia orange)
	ppt:Physcomitrella patens
	cpa:Carica papaya (papaya)
